# Supplementary material for: Dysfunctional Pro1 leads to female sterility in rice blast fungi
Source: iScience. 2023 Jun 14;26(7):107020. doi: 10.1016/j.isci.2023.107020 (PMC10320130; doi:10.1016/j.isci.2023.107020)
Supplement: Table S2. Genes upregulated or downregulated by Pro1, related to Figure 4 [file mmc2.xlsx]

## Sheet: Sheet1
Expression in female fertile progenies	Locus tag	Gene product	Fold change	p-value (Welch's t-test)	orphan gene
Upregulated	MGG_05419	Putative uncharacterized protein	204.234	0.00307579	orphan
	MGG_06580	FAD binding domain-containing protein	38.7827	0.000143359	orphan
	MGG_08120	Integral membrane protein	29.7202	0.00515061
	MGG_10278	hypothetical protein	17.5628	0.00201852
	MGG_15995	Putative uncharacterized protein	9.96782	0.000593246
	MGG_17330	Putative uncharacterized protein	8.71417	0.000764941
	MGG_05692	Putative uncharacterized protein	6.52322	0.000863898	orphan
	MGG_00352	Putative uncharacterized protein	4.68874	0.00293021
	MGG_08265	Putative uncharacterized protein	4.3571	0.00973892
	MGG_00495	Putative uncharacterized protein	4.15432	0.000191929	orphan
	MGG_07761	Putative uncharacterized protein	3.86448	0.000625504
	MGG_16209	Putative uncharacterized protein	3.79059	0.00102975
	MGG_08962	Putative uncharacterized protein	3.73534	0.00350463
	MGG_00631	Putative uncharacterized protein	3.66288	3.82597e-06
	MGG_02330	Putative uncharacterized protein	3.63346	0.0038636
	MGG_14162	Putative uncharacterized protein	3.39067	0.00155453
	MGG_08052	Putative uncharacterized protein	3.35543	0.00451868	orphan
	MGG_08525	Putative uncharacterized protein	3.20377	0.000194194	orphan
	MGG_09106	Putative uncharacterized protein	3.18369	0.00046123
	MGG_01088	Putative uncharacterized protein	3.09901	0.00356795
	MGG_04864	Allantoin permease	3.03905	0.00150202
	MGG_06500	WD repeat-containing protein	3.03588	0.0060358
	MGG_07618	Riboflavin kinase	2.99841	0.00285695	orphan
	MGG_00888	Putative uncharacterized protein	2.91954	0.000419275	orphan
	MGG_13529	Putative uncharacterized protein	2.77464	0.0005221
	MGG_10921	Putative uncharacterized protein	2.75216	0.00156639
	MGG_16107	Putative uncharacterized protein	2.72625	0.00396431
	MGG_12091	Putative uncharacterized protein	2.68234	0.00581999	orphan
	MGG_15836	Putative uncharacterized protein	2.65968	0.00230596
	MGG_04459	Putative uncharacterized protein	2.64292	0.00138041	orphan
	MGG_06616	High-affinity methionine permease	2.58779	0.00382293	orphan
	MGG_02828	Ferric reductase transmembrane component 7	2.55103	0.00431693
	MGG_09996	Putative uncharacterized protein	2.54826	0.00326801
	MGG_00071	Putative uncharacterized protein	2.51071	0.00190615	orphan
	MGG_15669	Putative uncharacterized protein	2.48272	3.87584e-05
	MGG_11914	Putative uncharacterized protein	2.46118	0.000835384	orphan
	MGG_16847	Putative uncharacterized protein	2.39438	0.00331656
	MGG_11237	Putative uncharacterized protein	2.36074	0.00138391	orphan
	MGG_04231	Putative uncharacterized protein	2.30445	0.00372121
	MGG_04939	Putative uncharacterized protein	2.26193	0.000104481
	MGG_07973	Surface protein 1	2.19696	0.00785728
	MGG_00561	Putative uncharacterized protein	2.17023	0.00707489	orphan
	MGG_01418	Glycosyl hydrolase	2.09218	0.00974753
	MGG_07559	Tripeptidyl-peptidase 1	2.08045	0.00536185
	MGG_02114	Putative uncharacterized protein	2.07886	0.000441077
	MGG_09131	Putative uncharacterized protein	2.03571	0.00938106	orphan
	MGG_16187	Putative uncharacterized protein	2.02778	0.00999346	orphan
	MGG_02876	Laccase-1	2.02118	0.00192302
Downregulated	MGG_09137	Putative uncharacterized protein	13.9892	0.000645519	orphan
	MGG_05907	Putative uncharacterized protein	8.35178	0.00917006	orphan
	MGG_12043	Putative uncharacterized protein	7.96344	0.00181149	orphan
	MGG_00390	Putative uncharacterized protein	5.48465	0.00940166	orphan
	MGG_01495	Putative uncharacterized protein	4.87723	0.00557684	orphan
	MGG_03115	Putative uncharacterized protein	4.80272	0.000936485
	MGG_13252	Extracellular metalloproteinase MEP	3.94381	0.00176725
	MGG_13622	Fungal cellulose binding domain-containing protein	3.91077	0.000260038	orphan
	MGG_13713	Putative uncharacterized protein	3.68401	0.00380007	orphan
	MGG_14206	Putative uncharacterized protein	3.66402	0.00799644	orphan
	MGG_05225	Putative uncharacterized protein	3.52557	0.00251047
	MGG_09834	Catalase-peroxidase 2	3.42164	0.00038828
	MGG_17378	Putative uncharacterized protein	3.36179	0.00673515	orphan
	MGG_07995	Putative uncharacterized protein	3.33831	0.00103834	orphan
	MGG_04538	Putative uncharacterized protein	3.31483	0.00363431
	MGG_08824	Putative uncharacterized protein	3.2807	0.0093637	orphan
	MGG_12759	Putative uncharacterized protein	3.22199	0.00167348
	MGG_00461	Putative uncharacterized protein	3.21586	0.0030975
	MGG_09426	Putative uncharacterized protein	3.16649	0.00733063	orphan
	MGG_13773	Indoleamine 2,3-dioxygenase subfamily	3.13906	0.00159813
	MGG_02000	Putative uncharacterized protein	2.93418	0.0033003
	MGG_14601	Putative uncharacterized protein	2.91653	0.000761737
	MGG_11606	Putative uncharacterized protein	2.82627	0.00474976
	MGG_00110	Putative uncharacterized protein	2.81931	0.00200156
	MGG_03685	Putative uncharacterized protein	2.78623	0.00317901
	MGG_12983	Putative uncharacterized protein	2.7451	0.00736348
	MGG_02001	Putative uncharacterized protein	2.73261	0.000400951
	MGG_09836	Putative uncharacterized protein	2.72433	0.0084569	orphan
	MGG_00311	Putative uncharacterized protein	2.60434	0.000874674
	MGG_04599	Putative uncharacterized protein	2.58017	0.00447478
	MGG_14793	Putative uncharacterized protein	2.55791	0.00187977	orphan
	MGG_08024	Putative uncharacterized protein	2.51057	0.000116404	orphan
	MGG_14087	Beta 1,3 exoglucanase	2.49757	0.000617727
	MGG_02127	Alcohol oxidase	2.47139	0.00578389
	MGG_07644	Putative uncharacterized protein	2.44588	0.00328895
	MGG_09607	Maltose permease MAL31	2.43706	0.00214718
	MGG_09126	Putative uncharacterized protein	2.43701	0.00724733	orphan
	MGG_05871	Putative uncharacterized protein	2.41106	0.00136996
	MGG_16914	Putative uncharacterized protein	2.30279	0.00349176
	MGG_00832	Cytochrome P450	2.29561	0.0078224
	MGG_08774	Chitin deacetylase	2.2584	0.00647434
	MGG_15724	Putative uncharacterized protein	2.25781	0.00973995	orphan
	MGG_02123	Putative uncharacterized protein	2.21558	0.00932538	orphan
	MGG_15765	Putative uncharacterized protein	2.20562	0.00933039	orphan
	MGG_16392	Putative uncharacterized protein	2.19271	0.00361141
	MGG_14157	Putative uncharacterized protein	2.18025	0.00112751
	MGG_09899	Putative uncharacterized protein	2.11431	0.00353042
	MGG_00532	Putative uncharacterized protein	2.10809	0.00152194
	MGG_07790	Ligninase H2	2.1061	0.00440366
	MGG_04225	MFS quinate transporter	2.08605	0.00127045
	MGG_02125	Branched-chain-amino-acid aminotransferase 1	2.07126	0.0032575
	MGG_06198	Putative uncharacterized protein	2.06376	0.00182251
	MGG_03016	3-oxoacyl-[acyl-carrier-protein] reductase	2.06241	0.00620906	orphan
