# Supplementary material for: Dysfunctional Pro1 leads to female sterility in rice blast fungi
Source: iScience. 2023 Jun 14;26(7):107020. doi: 10.1016/j.isci.2023.107020 (PMC10320130; doi:10.1016/j.isci.2023.107020)
Supplement: Table S3. Variants of Pro1 open reading frames worldwide detected by BLASTn serach to deposited assemblies, related to Figure 7 — Assemblies were classified into ones containing the complete sequence of Pro1 without any mutations (Fully aligned without mutation), ones including the entire Pro1 sequence with more than one mutation (Fully aligned with mutations), and ones lacking the total ORF of Pro1 (Misaligned). Strains colored red is redundant in the table. [file mmc3.xlsx]

## Sheet: Fully-aligned without mutation
coloured by red: overlapping strains
Fully-aligned without mutation	Repository	Strain	Geographic Location	Host
-	-	CH598	China	Oryza sativa
AYPX01001922.1	NCBI	MG01	India: Mandya	Oryza sativa
AZSW01006471.1	NCBI	Mo-nwi-55	India: North-Western Himalyan region	Oryza sativa
CAJHIE020000011.1	NCBI	AG098	Italy: Oristano	Oryza sativa
CAJHIF020000011.1	NCBI	AG059	Italy: Siziano	Oryza sativa
CAJHIK020000015.1	NCBI	San andrea	Italy: San andrea	Oryza sativa
CAJHJZ010005702.1	NCBI	BN0293	Benin: Lokossa	Oryza sativa
CAJHKB010002156.1	NCBI	BF48	Burkina Faso: Banfora	Oryza sativa
CAJHKC010004146.1	NCBI	BF32	Burkina Faso: Banfora	Oryza sativa
CAJHKD010003781.1	NCBI	BF17	Burkina Faso: Niéna Dionkéle	Oryza sativa
CAJHKW010000669.1	NCBI	KE019	Kenya: Mwea	Oryza sativa
CAJHKY010004589.1	NCBI	JUM1	U.S.A.	Oryza sativa
CAJHLB010003925.1	NCBI	KE016	Kenya: Mwea	Oryza sativa
CAJHLE010003809.1	NCBI	KE017	Kenya: Mwea	Oryza sativa
CAJHLW010001433.1	NCBI	KE029	Kenya: Mwea	Oryza sativa
CAJHLX010001401.1	NCBI	KE041	Kenya: Wanguru	Oryza sativa
CAJHLZ010004499.1	NCBI	KE255	Kenya: Ahero	Oryza sativa
CAJHMA010000003.1	NCBI	KE332	Kenya: Homabay	Oryza sativa
CAJHMB010000002.1	NCBI	KE443	Kenya: Kikoneni	Oryza sativa
CAJHMC010000001.1	NCBI	KE415	Kenya: Lungalunga	Oryza sativa
CAJHME010000001.1	NCBI	KE473	Kenya: Lungalunga	Oryza sativa
CAJHMF010001886.1	NCBI	NG0104	Nigeria	Oryza sativa
CAJHMG010003382.1	NCBI	NG0110	Nigeria	Oryza sativa
CAJHMH010003434.1	NCBI	NG0135	Nigeria: Ibadan	Oryza sativa
CAJHMI010005116.1	NCBI	NG0153	Nigeria	Oryza sativa
CAJHMJ010005038.1	NCBI	TG004	Togo: Elavayo	Oryza sativa
CAJHML010001104.1	NCBI	TZ090	Tanzania	Oryza sativa
CAJHMM010003959.1	NCBI	UG08	Uganda	Oryza sativa
CAJHMO010002282.1	NCBI	VO113	U.S.A.: Texas	Oryza sativa
CAJHOR010002862.1	NCBI	KE002	Kenya: Wanguru	Oryza sativa
CAJNJW010003404.1	NCBI	VO108	Louisiana	Oryza sativa
JAATWE010000009.1	NCBI	AV1-1-1	Ghana: Aveyime	Oryza sativa
JAATWF010000011.1	NCBI	Sar-2-20-1	Suriname: Saramacca	Oryza sativa
JAATWG010000006.1	NCBI	FJ98099	China: Fujian	Oryza sativa
JAATWH010000009.1	NCBI	FJ72ZC7-77	China: Fujian	Oryza sativa
JGVY01000003.1	NCBI	Mo-nwi-31	India: North-Western Himalyan region	Oryza sativa
JMKE00000000.1	NCBI	Mo1106.2	Japan: Saitama	Oryza sativa
JMQT00000000.1	NCBI	K88-07	South Korea: Chonbuk	Oryza sativa
JMQZ00000000.1	NCBI	K96-07	South Korea: Kyonggi	Oryza sativa
LNTH00000000.1	NCBI	MG02	India: Mandya	Oryza sativa
LNTM01007623.1	NCBI	MG10	India: Mandya	Oryza sativa
MBSD03000029.1	NCBI	RMg-Dl	India: Madhubani, Bihar	Oryza sativa
MQNR01000825.1	NCBI	13FM-16-1	China: Yunnan	Oryza sativa
MQNW02000009.1	NCBI	AV1-1-1	Ghana: Aveyime	Oryza sativa
MQOA01001084.1	NCBI	FJ0204804	China: Fujian	Oryza sativa
MQOB01001468.1	NCBI	FJ11SH-527-1	China: Fujian	Oryza sativa
MQOC01001269.1	NCBI	FJ11YD-673-1	China: Fujian	Oryza sativa
MQOE01001263.1	NCBI	FJ13SH05-2	China: Fujian	Oryza sativa
MQOF01000288.1	NCBI	FJ2000-62A	China: Fujian	Oryza sativa
MQOG01000808.1	NCBI	FJ2000-69A	China: Fujian	Oryza sativa
MQOH01001556.1	NCBI	FJ2001-112B	China: Fujian	Oryza sativa
MQOI01001032.1	NCBI	FJ2003-001A1	China: Fujian	Oryza sativa
MQOJ01001104.1	NCBI	FJ2005113B	China: Fujian	Oryza sativa
MQOK01000451.1	NCBI	FJ2006-60A3	China: Fujian	Oryza sativa
MQOM02000009.1	NCBI	FJ72ZC7-77	China: Fujian	Oryza sativa
MQPA01001169.1	NCBI	FJ95085AZB13-116	China: Fujian	Oryza sativa
MQPB02000006.1	NCBI	FJ98099	China: Fujian	Oryza sativa
MQPC01000380.1	NCBI	FJ99138	China: Fujian	Oryza sativa
MQPD01001752.1	NCBI	FJSH0703	China: Fujian	Oryza sativa
MQPE01000051.1	NCBI	GD-05-029b	China: Guangdong	Oryza sativa
MQPF01000989.1	NCBI	GD06-53	China: Guangdong	Oryza sativa
MQPG01001300.1	NCBI	GD08-2025	China: Guangdong	Oryza sativa
MQPH01000157.1	NCBI	HB-14	China: Hubei	Oryza sativa
MQPK01001690.1	NCBI	HN-158	China: Hunan	Oryza sativa
MQPL01001319.1	NCBI	HN10-1604	China: Hunan	Oryza sativa
MQPS01001001.1	NCBI	KA1-3-1	Ghana: Kade-abaam	Oryza sativa
MQPU01001203.1	NCBI	Nich-2-3-2	Suriname: Nickerie	Oryza sativa
MQPW02000011.1	NCBI	Sar-2-20-1	Suriname: Saramacca	Oryza sativa
MQPX01000347.1	NCBI	Sar-AD3-5	Suriname: Nickerie	Oryza sativa
MQPY01000474.1	NCBI	SC-10-120-65-2	China: Sichuan	Oryza sativa
MQPZ01000483.1	NCBI	SC-10-25-44-1	China: Sichuan	Oryza sativa
MQQR01000193.1	NCBI	WD-3-1_1	Ghana: Weed dabala	Oryza sativa
MQQS01000203.1	NCBI	YN07205e	China: Yunnan	Oryza sativa
MQQV01001396.1	NCBI	YN072313	China: Yunnan	Oryza sativa
MQQW01000842.1	NCBI	YN08181e	China: Yunnan	Oryza sativa
MQQX01002381.1	NCBI	YN08182c	China: Yunnan	Oryza sativa
MQRA01001153.1	NCBI	YN8773-19	China: Yunnan	Oryza sativa
MQRB01000275.1	NCBI	YN8773R-27	China: Yunnan	Oryza sativa
NKQF01000594.1	NCBI	H08-1a	China:Enshi	Oryza sativa Fuyou802
NKQG01000416.1	NCBI	H08-1c	China:Enshi	Oryza sativa Fuyou803
PJYE01000021.1	NCBI	ML33	Mali	Oryza sativa
PJYG01000053.1	NCBI	IE1K	U.S.A.: Arkansas	Oryza sativa
PJYH01000042.1	NCBI	IC17	U.S.A.: Arkansas	Oryza sativa
PJYJ01000043.1	NCBI	IB33	U.S.A.: Texas	Oryza sativa
PYAN01000033.1	NCBI	CJ10100	Thailand: Kaseaw province	Oryza sativa
JAALDF010000047.1	NCBI	Br35	Brazil	Brachiaria plantaginea
JAANAJ010000075.1	NCBI	P3	Paraguai: Canindeyu	Triticum durum
MDUN01000922.1	NCBI	B2	Bolivia: Okinawa Uno	Triticum aestivum
PJXU01000098.1	NCBI	T25	Brazil: Parana	Triticum aestivum
LOFE01000433.1	NCBI	SV9610	China: Zhejiang	Setaria viridis
LOFF01000299.1	NCBI	SV9623	China: Zhejiang	Setaria viridis
CAJHKA010001409.1	NCBI	BF5	Burkina Faso: Sinkoura	Oryza sativa
CAJHKJ010000012.1	NCBI	BTAr-A1	Bangladesh: Gazipur	Leersia hexandra
JAALCZ010000022.1	NCBI	TF15-1	U.S.A.: Kentucky	Lolium arundinacea
JAALDD010000169.1	NCBI	Pd88413	Philippines: Los Baños	Paspalum distichum
JABCQQ010000130.1	NCBI	Wk3-1	Japan: Yamaguchi	Lolium perenne
PJXT01000039.1	NCBI	TF05-1	U.S.A.: Kentucky	Lolium arundinaceum
PJYN01000111.1	NCBI	GrF52	U.S.A.: Kentucky	Setaria viridis
PJZD01000010.1	NCBI	Arcadia	U.S.A.: Kentucky	Setaria viridis
UCNY03000004.1	NCBI	US71	U.S.A.: Kentucky	Setaria italica
PJXP01003348.1	NCBI	WHTQ	Brazil	Triticum aestivum
PJYB01000075.1	NCBI	P3	Paraguay: Canindeyu	Triticum turgidum
PJZC01000055.1	NCBI	B2	Bolivia: Okinawa Uno	Triticum aestivum
CAJHKO010000002.1	NCBI	BTJP-4(2)	Bangladesh: Jhenaidah	Triticum aestivum
CAJHKQ010000053.1	NCBI	BTJP-4(9)	Bangladesh: Jhenaidah	Triticum aestivum
CP034208.1	NCBI	MZ5-1-6	Japan: Miyazaki	Eleusine coracana
CP050924.1	NCBI	LpKY97	U.S.A.: Kentucky	Lolium perenne
CP060334.1	NCBI	B71	Bolivia: Okinawa Uno	Triticum aestivum
JAALDB010000030.1	NCBI	FPH-2015-44	U.S.A.: Ohio	Hakonechloa macra
JAALDI010000352.1	NCBI	BdMAG	Bangladesh: Magura	Triticum aestivum
JAALDJ010000347.1	NCBI	BdKUS	Bangladesh: Kushtia	Triticum aestivum
JABCQR010000005.1	NCBI	U168	Uruguay: Cerro Largo	Luziola peruvianum
LOFD01000522.1	NCBI	EI9604	China: Zhejiang	Eleusine indica
LXOQ01000001.1	NCBI	B71	Bolivia: Okinawa Uno	Triticum aestivum
MILZ01000069.1	NCBI	Py22.1	Brazil: Parana	Triticum aestivum
MKIG01000322.1	NCBI	Py5020	Brazil: Parana	Triticum aestivum
MKZV01000111.1	NCBI	P-0028	Paraguay: Itapua	Bromus tectorum
PJXR01000004.1	NCBI	WBKY11	U.S.A.: Kentucky	Triticum aestivum
PJXV01000018.1	NCBI	SSFL14-3	U.S.A.: Florida	Stenotaphrum secundatum
PJXZ01000357.1	NCBI	PH42	Philippines	Eleusine indica
PJYA01000004.1	NCBI	Pg1213-22	U.S.A.: Georgia	Lolium arundinaceum
PJYD01000003.1	NCBI	P28	Paraguay: Itapua	Bromus tectorum
PJYF01000001.1	NCBI	LpKY97	U.S.A.: Kentucky	Lolium perenne
PJYL01000011.1	NCBI	HO	U.S.A.: Pennsylvania	Lolium perenne
PJYO01000009.1	NCBI	GG11	U.S.A.: Kentucky	Lolium perenne
PJYP01000074.1	NCBI	G22	Japan	Eleusine indica
PJYU01000043.1	NCBI	CHW	U.S.A.: Maryland	Lolium perenne
PJYV01000009.1	NCBI	CHRF	U.S.A.: Maryland	Lolium perenne
PJYZ01000002.1	NCBI	Bm88324	Philippines: Cabanatuan	Urochloa mutica
PJZB01000338.1	NCBI	B51	Bolivia: Quirusillas	Eleusine indica
UELZ03000005.1	NCBI	CD156	Ivory Coast: Savanes	Eleusine indica
UEMB03000006.1	NCBI	BR32	Brazil	Digitaria horizontalis
CAJHKE010000006.1	NCBI	BTJP-4(11)	Bangladesh: Jhenaidah	Triticum aestivum
CAJHKF010000332.1	NCBI	BTBa-B1	Bangladesh: Gazipur	Hordeum vulgare
CAJHKG010000008.1	NCBI	BTJP-4(12)	Bangladesh: Jhenaidah	Triticum aestivum
CAJHKH010000071.1	NCBI	BTGP-1(b)	Bangladesh: Meherpur	Triticum aestivum
CAJHKI010000612.1	NCBI	BTBa-B2	Bangladesh: Gazipur	Hordeum vulgare
CAJHKK010000053.1	NCBI	BTJP-4(16)	Bangladesh: Jhenaidah	Triticum aestivum
CAJHKR010000177.1	NCBI	BTMP-S-13(1)	Bangladesh: Meherpur	Triticum aestivum
CAJHKS010000009.1	NCBI	BTJP-4(6)	Bangladesh: Jhenaidah	Triticum aestivum
CAJHKX010000355.1	NCBI	BTGP-6(g)	Bangladesh: Meherpur	Triticum aestivum
CAJHMP010000334.1	NCBI	BTGP-6(e)	Bangladesh: Meherpur	Triticum aestivum
CAJHMQ010000013.1	NCBI	BTGP-6(f)	Bangladesh: Meherpur	Triticum aestivum
CAJHMR010000150.1	NCBI	BTGP-6(h)	Bangladesh: Meherpur	Triticum aestivum
CAJJHZ010000326.1	NCBI	BTMP-S-13(2)	Bangladesh: Meherpur	Triticum aestivum
CAJJIA010000003.1	NCBI	BTJP-4(5)	Bangladesh: Jhenaidah	Triticum aestivum
JAAKGW010001261.1	NCBI	Br62	Brazil	Eleusine indica
JAAKGX010000008.1	NCBI	TP2	Japan: Tochigi	Lolium perenne
JAALDC010000558.1	NCBI	SSTX16-11	U.S.A.: Texas	Stenotaphrum secundatum
JAALDG010000019.1	NCBI	Br118	Brazil: Parana	Triticum aestivum
JAALDH010000020.1	NCBI	Br116	Brazil: Parana	Triticum aestivum
LOFC01000565.1	NCBI	EI9411	China: Fujian	Eleusine indica
LXOP01000019.1	NCBI	BdMeh16-1	Bangladesh: Mehepur	Triticum aestivum
PJXW01000201.1	NCBI	SSFL02-1	U.S.A.: Florida	Stenotaphrum secundatum
PJYY01000020.1	NCBI	Br7	Brazil: Parana	Triticum aestivum
CAJHKL000000000.1	NCBI	BTJP-4(18)	Bangladesh: Jhenaidah	Triticum aestivum
CAJHKU000000000.1	NCBI	BTJP-4(3)	Bangladesh: Jhenaidah	Triticum aestivum
CAJHOQ000000000.1	NCBI	BTJP-4(1)	Bangladesh: Jhenaidah	Triticum aestivum
JAAXMU000000000.1	NCBI	PR01-37.V.1.05	Brazil	Triticum aestivum
PJYS00000000.1	NCBI	FH	U.S.A.: Maryland	Lolium perenne
JAALIN010000076.1	NCBI	Cd88215	Philippines: Cabanatuan	Cynodon dactylon
DRR059885	DDBJ	GFSI1-7-2	Japan: Gifu	Setaria italica
DRR059886	DDBJ	Br48	Brazil: Mato Grosso do Sul	Triticum aestivum
DRR059887	DDBJ	Br58	Brazil: Parana	Avena sativa
DRR059888	DDBJ	Z2-1	Japan: Kagawa	Eleusine coracana
DRR059890	DDBJ	TH3	Thailand	Oryza sativa
DRR059894	DDBJ	SA05-43	Japan: Nagasaki	Setaria viridis
DRR059895	DDBJ	SA05-144	Japan: Nagasaki	Setaria viridis

## Sheet: Fully-aligned with mutations
Fully-aligned with mutations	Repository	Strain	Geographic Location	Host	variant #
-	-	Kyu89-246	Japan	Oryza sativa	1
DRR059891	DDBJ	P-2	Japan: Aichi	Oryza sativa	2
-	-	Hoku1	Japan	Oryza sativa	3
ATNT01001188.1	NCBI	HN19311	China: Hunan	Oryza sativa	4
ATNU01001512.1	NCBI	FJ81278	China: Fujian	Oryza sativa	4
CAJHID020000009.1	NCBI	AG032	Italy: Ferrara	Oryza sativa	4
CAJHIG020000011.1	NCBI	AG002	Italy: Sozzago	Oryza sativa	4
CAJHIH020000009.1	NCBI	AG006	Italy: Vigevano	Oryza sativa	4
CAJHII020000008.1	NCBI	AG039	Italy: Verceli	Oryza sativa	4
CAJHJW010002320.1	NCBI	76.3	China	Oryza sativa	4
CAJHJX010001730.1	NCBI	82.0835	China	Oryza sativa	4
CAJHJY010001747.1	NCBI	90.4.1	China	Oryza sativa	4
CAJHKZ010002480.1	NCBI	GLHN3	China: Hangzhou	Oryza sativa	4
CAJHLA010002769.1	NCBI	GLHN4	China: Hangzhou	Oryza sativa	4
CAJHLC010000833.1	NCBI	EG308	Egypt	Oryza sativa	4
CAJHMD010000014.1	NCBI	KE491	Kenya: Lungalunga	Oryza sativa	4
CAJHMN010004426.1	NCBI	VO104	U.S.A.: Louisiana	Oryza sativa	4
CM001235.1	NCBI	70-15	Backcrossed	-	4
JMJM00000000.1	NCBI	ZJ15	China: Zhejiang	Oryza sativa	4
JMJN01007508.1	NCBI	SC05	China: Sichuan	Oryza sativa	4
JMJO00000000.1	NCBI	NX37	China: Ningxia	Oryza sativa	4
JMJP00000000.1	NCBI	JS25	China: Jiangsu	Oryza sativa	4
JMJS00000000.1	NCBI	HB12	China: Hubei	Oryza sativa	4
JMJT00000000.1	NCBI	GX01	China: Guangxi	Oryza sativa	4
JMJV00000000.1	NCBI	CQ11	China: Chongqing	Oryza sativa	4
JMJW00000000.1	NCBI	AH06	China: Anhui	Oryza sativa	4
JMJY00000000.1	NCBI	Mo401.4	Japan: Miyagi	Oryza sativa	4
JMKA00000000.1	NCBI	Mo4403.2	Japan	Oryza sativa	4
JMQS00000000.1	NCBI	K84-01	South Korea: Chonbuk	Oryza sativa	4
JMQV00000000.1	NCBI	K91-10	South Korea	Oryza sativa	4
JMRF00000000.1	NCBI	PR72	Portugal	Oryza sativa	4
JMRG00000000.1	NCBI	BM1-24	U.S.A.: Arkansas	Oryza sativa	4
JMRH00000000.1	NCBI	CA205	U.S.A.: California	Oryza sativa	4
KN711236.1	NCBI	98-06	China	Oryza sativa	4
MQNS01001313.1	NCBI	13FM-24-1	China: Yunnan	Oryza sativa	4
MQNT01001159.1	NCBI	13FM-3-2	China: Yunnan	Oryza sativa	4
MQNU01000561.1	NCBI	13FM-5-1	China: Yunnan	Oryza sativa	4
MQNV01001321.1	NCBI	13FM-9-1	China: Yunnan	Oryza sativa	4
MQNX01000674.1	NCBI	BJ-90-611	China: Beijing	Oryza sativa	4
MQNY01001180.1	NCBI	BJ08-8	China: Beijing	Oryza sativa	4
MQNZ01001921.1	NCBI	DB11-621	China: Liaoning	Oryza sativa	4
MQOL01000019.1	NCBI	FJ43ZB15-68	China: Fujian	Oryza sativa	4
MQON01001293.1	NCBI	FJ78-JJ	China: Fujian	Oryza sativa	4
MQOO01000004.1	NCBI	FJ81278	China: Fujian	Oryza sativa	4
MQOP01000004.1	NCBI	Guy11	French Guyana	Oryza sativa	4
MQOQ01000914.1	NCBI	FJ81278	China: Fujian	Oryza sativa	4
MQOR01000351.1	NCBI	Guy11	French Guyana	Oryza sativa	4
MQOS00000000.1	NCBI	FJ81-JY	China: Fujian	Oryza sativa	4
MQOT01000253.1	NCBI	FJ81-MH	China: Fujian	Oryza sativa	4
MQOU01001854.1	NCBI	FJ81-SW	China: Fujian	Oryza sativa	4
MQOV01000145.1	NCBI	FJ81-ZP	China: Fujian	Oryza sativa	4
MQOW01000033.1	NCBI	FJ81221ZB11-14	China: Fujian	Oryza sativa	4
MQOX01000548.1	NCBI	FJ86-CT	China: Fujian	Oryza sativa	4
MQOY01001164.1	NCBI	FJ86061ZE3-39	China: Fujian	Oryza sativa	4
MQOZ01000707.1	NCBI	FJ95054B	China: Fujian	Oryza sativa	4
MQPI01001271.1	NCBI	HB-LTH18	China: Hubei	Oryza sativa	4
MQPJ01001275.1	NCBI	HN-0812-3	China: Hunan	Oryza sativa	4
MQPM01000334.1	NCBI	JS-10-6-1-2	China: Jiangsu	Oryza sativa	4
MQPP01000471.1	NCBI	JX-09Z116-1	China: Jiangxi	Oryza sativa	4
MQPQ01000846.1	NCBI	JX10-102	China: Jiangxi	Oryza sativa	4
MQPR01000464.1	NCBI	JX11-141	China: Jiangxi	Oryza sativa	4
MQPT01000429.1	NCBI	KA2-1-1	Ghana: Kade-abaam	Oryza sativa	4
MQQA01001379.1	NCBI	TW-1-1-1-B-1	China: Taiwan	Oryza sativa	4
MQQB01000927.1	NCBI	TW-12CY-TB1-2	China: Taiwan	Oryza sativa	4
MQQC01001226.1	NCBI	TW-12HL-DF1-2	China: Taiwan	Oryza sativa	4
MQQD01000734.1	NCBI	TW-12HL-YL2-1	China: Taiwan	Oryza sativa	4
MQQE01001452.1	NCBI	TW-12TD-RH1-1	China: Taiwan	Oryza sativa	4
MQQF01001080.1	NCBI	TW-12TN-HB2-2	China: Taiwan	Oryza sativa	4
MQQG01001635.1	NCBI	TW-12YL-DL3-2	China: Taiwan	Oryza sativa	4
MQQH01001224.1	NCBI	TW-12YL-DP1-1	China: Taiwan	Oryza sativa	4
MQQI01000855.1	NCBI	TW-12YL-TT4-1	China: Taiwan	Oryza sativa	4
MQQJ01000395.1	NCBI	TW-2-7-2-A-1	China: Taiwan	Oryza sativa	4
MQQK01001279.1	NCBI	TW-6-2-2-B-1	China: Taiwan	Oryza sativa	4
MQQL01000305.1	NCBI	TW-6-43-1	China: Taiwan	Oryza sativa	4
MQQM01001312.1	NCBI	TW-CYBP1-3	China: Taiwan	Oryza sativa	4
MQQN01001634.1	NCBI	TW-PT1-1	China: Taiwan	Oryza sativa	4
MQQO01000347.1	NCBI	TW-PT3-1	China: Taiwan	Oryza sativa	4
MQQP01001726.1	NCBI	TW-PT6-1	China: Taiwan	Oryza sativa	4
MQQQ01000795.1	NCBI	TW-TN4-2	China: Taiwan	Oryza sativa	4
MQQT01000977.1	NCBI	YN072310	China: Yunnan	Oryza sativa	4
MQQU01000101.1	NCBI	YN072311	China: Yunnan	Oryza sativa	4
MQQY01000493.1	NCBI	YN126311	China: Yunnan	Oryza sativa	4
MQQZ01001712.1	NCBI	YN126441	China: Yunnan	Oryza sativa	4
MQRC01001215.1	NCBI	ZJ00-10	China: Zhejiang	Oryza sativa	4
MQRD01001242.1	NCBI	ZJ08-41	China: Zhejiang	Oryza sativa	4
MQRE01000905.1	NCBI	ZJ2011-7-1	China: Zhejiang	Oryza sativa	4
PJYI01000033.1	NCBI	IB49	U.S.A.: Arkansas	Oryza sativa	4
PJYK01000034.1	NCBI	IA1	U.S.A.: Arkansas	Oryza sativa	4
PJYM01000630.1	NCBI	Guy11	French Guiana	Oryza sativa	4
PJYR01000017.1	NCBI	FR13	France	Oryza sativa	4
PQBK01001158.1	NCBI	87-120	China	Oryza sativa	4
UEMA03000005.1	NCBI	FR13	France	Oryza sativa	4
DRR059884	DDBJ	Ina168	Japan: Aichi	Oryza sativa	4
JMQY00000000.1	NCBI	K93-16	South Korea: Kyonggi	Oryza sativa	5
JMRA01005439.1	NCBI	K96-11	South Korea: Kyonggi	Oryza sativa	5
JAAGOI010000406.1	NCBI	EtKY19-1	U.S.A.: Texas	Eragrostis tef	6
JAANAK010000084.1	NCBI	G17	Japan	Eragrostis curvula	6
PJYQ01000084.1	NCBI	G17	Japan	Eragrostis curvula	6
VCMT01000049.1	NCBI	2539	Backcrossed	Oryza sativa	6
JAAKHA010001091.1	NCBI	Po237	Uruguay: Treinta y Tres	Lolium perenne	7
JAALDA010003542.1	NCBI	Lc8401	Philippines: Los Baños	Leptochloa chinensis	8
JABCQT010003542.1	NCBI	Lc8401	Philippines: Los Baños	Leptochloa chinensis	8
JABCQP010000260.1	NCBI	pg1213-2	U.S.A.: Georgia	Lolium arundinaceum	8
CAJHKT010000017.1	NCBI	BTTrp-5	Bangladesh: Gazipur	Panicum repens	9
CAJHKV010000349.1	NCBI	BTTrp-6	Bangladesh: Gazipur	Panicum repens	9
JABCQS010000003.1	NCBI	Pr8202	Philippines: Los Baños	Panicum repens	9
PJZA01000001.1	NCBI	Bd8401	Philippines	Urochloa mutica	9
MLCC01000262.1	NCBI	P-0029	Paraguay: Itapua	Bromus tectorum	10
PJYC01000083.1	NCBI	P29	Paraguay: Itapua	Bromus tectorum	10
PJYX01000107.1	NCBI	Br80	Brazil	Triticum aestivum	10
JMQX00000000.1	NCBI	K91-30	South Korea: Kangwon	Oryza sativa	11
MQPV01001441.1	NCBI	Nich-2-7-4	Suriname: Nickerie	Oryza sativa	12
JMKB00000000.1	NCBI	Mo2303.1	Japan: Aichi	Oryza sativa	13
DRR059893	DDBJ	KANSV1-4-1	Japan: Kanagawa	Setaria viridis	14
JAALIO010000005.1	NCBI	Arcadia2	U.S.A.: Kentucky	Setaria viridis	15
DRR059892	DDBJ	Ken53-33	Japan: Aichi	Oryza sativa	16
PJXX01000019.1	NCBI	PL3-1	U.S.A.: Kentucky	Lolium multiflorum	17
CAJHIC020000007.1	NCBI	AG038	Italy: Olcenengo	Oryza sativa	18
JMRD00000000.1	NCBI	GOV41	South Korea	Oryza sativa	19
MQPN01001305.1	NCBI	JS08-611	China: Jiangsu	Oryza sativa	20
JMRB01005220.1	NCBI	K98-02	South Korea: Chungbuk	Oryza sativa	21
JMKD00000000.1	NCBI	Mo1801.4	Japan: Niigata	Oryza sativa	22
MQPO01001642.1	NCBI	JS09-138	China: Jiangsu	Oryza sativa	23
JAALIM010000142.1	NCBI	Lh88405	Philippines: Los Baños	Leersia hexandra	24
UCOD02000038.1	NCBI	BTJP4-1	Bangladesh: Jhenaidah	Triticum aestivum	25
UCOG02000007.1	NCBI	BTGP1-b	Bangladesh: Meherpur	Triticum aestivum	25
UCOF02000039.1	NCBI	BTGP6-f	Bangladesh: Meherpur	Triticum aestivum	26
UELY02000004.1	NCBI	BTMP13-1	Bangladesh: Meherpur	Triticum aestivum	26
PJYW01002509.1	NCBI	Br130	Brazil: Mato Grosso do Sul	Triticum aestivum	27
CAJVNL010000017.1	NCBI	N06047	Brazil	Triticum aestivum	28
CAJHIJ020000007.1	NCBI	PR003	Italy: Dossena	Oryza sativa	29
CAJHKP010000015.1	NCBI	BTJP-4(15)	Bangladesh: Jhenaidah	Triticum aestivum	mutation across intron to exon

## Sheet: Misaligned
Misaligned	Repository	Strain	Geographic Location	Host
AOCH01005641.1	NCBI	4091-5-8	Backcrossed	-
AXDJ01003181.1	NCBI	B157	India: Andhra Pradesh	Oryza sativa
CAJHLD010000598.1	NCBI	KE021	Kenya: Mwea	Oryza sativa
CAJHLY010008885.1	NCBI	KE210	Kenya: Ahero	Oryza sativa
CAJHMK010009474.1	NCBI	TH3	Thailand	Oryza sativa
JAALDE010000267.1	NCBI	Br81	Brazil	Triticum aestivum
JAAXMV010003366.1	NCBI	PR01-37.V.3.07	Brazil	Triticum aestivum
JMJQ01006258.1	NCBI	JL10	China: Jilin	Oryza sativa
JMJR01004661.1	NCBI	HN06	China: Hunan	Oryza sativa
JMJU01001083.1	NCBI	GD22	China: Guangdong	Oryza sativa
JMJX01006156.1	NCBI	903.4	Japan: Tochigi	Oryza sativa
JMJZ01001736.1	NCBI	4603.4	Japan: Kagoshima	Oryza sativa
JMKC01003744.1	NCBI	1836.3	Japan: Niigata	Oryza sativa
JMQU01002234.1	NCBI	K88-24	South Korea: Kangwon	Oryza sativa
JMQW01005505.1	NCBI	K91-13	South Korea: Kyongnam	Oryza sativa
JMRC01007632.1	NCBI	K98-10	South Korea: Chungnam	Oryza sativa
JMRE01004865.1	NCBI	IT10	Italy: Veneria	Oryza sativa
LNTK01036243.1	NCBI	MG04	India: Bangalore	Eleusine coracana
LXON01000853.1	NCBI	BdBar16-1	Bangladesh: Barisal	Triticum aestivum
LXOO01001562.1	NCBI	BdJes16-1	Bangladesh: Jessore district	Triticum aestivum
MWIT01000024.1	NCBI	V86010	Philippines: International Rice Research Institute	Oryza sativa
PJXQ01006157.1	NCBI	WBSS	Brazil	Triticum aestivum
PJXY01000009.1	NCBI	PL2-1	U.S.A.: Kentucky	Lolium multiflorum
DRR059889	DDBJ	Dig41	Japan: Hyogo	Digitaria sanguinalis
