# Supplementary material for: Dysfunctional Pro1 leads to female sterility in rice blast fungi
Source: iScience. 2023 Jun 14;26(7):107020. doi: 10.1016/j.isci.2023.107020 (PMC10320130; doi:10.1016/j.isci.2023.107020)
Supplement: Table S4. Primes used in this study [file mmc4.xlsx]

## Sheet: Sheet1
Primer Name	Sequence	Description
MAT1-1-1 up	acaagattcggcaaatgattgccagtctct	Detection of MAT-ɑ-1 gene
MAT1-1-1 down	agatggtctgatttaccagagacctagcgt
MAT1-2-1 up	cacatctacaatggattcattgcagatggactcct	Detection of MAT-HMG-1 gene
MAT1-2-1 down	ataactgctcctgacttgtacaatgtatctcggat
FS1L-up1	gtgatgtccgGAGCTCcatgcgacgaaaaagatgg	PCR product: left flanking sequence for FS1L-kcock-in (Restriction: SacI and SpeI)
FS1L-up2	cttACTAGTtccgcatcaaccatggttaacgaccc
FS1L-down1	taaGCATGCttggtcaacgatgaagctgtttcgag	PCR product: right flanking sequence for FS1L-kcock-in (Restriction: SphI and ApaI)
FS1L-down2	cgggaGGGCCCatgggtttggaaccaaaggacaag
FS1L-CRISPR1	ttcggttgaccaagtagacttaca	Annealing product: FS1L-targeting gRNA sequence (oligo annealing)
FS1L-CRISPR2	aaactgtaagtctacttggtcaac
FS1L-verif1	ttttggctcaaaattaacgtatgagtacccgattc	Verification of FS1L-HPH insertion
FS1L-verif2	cgtatcaaatttattgcagtttggggcttgctaat
FS1C-up1	gcaACTAGTttgggtagcctgataacggtgatcgc	PCR product: left flanking sequence for FS1C-kcock-in (Restriction: SpeI and HindIII)
FS1C-up2	gtactAAGCTTccgagagtaatgcgataggggcgg
FS1C-down1	ttcttCTCGAGcctaatttaagagcgcggctggga	PCR product: right flanking sequence for FS1C-kcock-in (Restriction: XhoI and ApaI)
FS1C-down2	gcacGGGCCCtgcacctgcttaaattttatgcggt
FS1C-CRISPR1	ttcgcaaaagaggacgtaagttag	Annealing product: FS1C-targeting gRNA sequence (oligo annealing)
FS1C-CRISPR2	aaacctaacttacgtcctcttttg
FS1C-verif1	tggtgcattgctttaaaactggaaacccga	Verification of FS1C-HPH insertion
FS1C-verif2	ttcttctccggggcaagggttgacttgata
FS1R-up1	ggcataacaGCTAGCaagccaggtaccataccagc	PCR product: left flanking sequence for FS1R-kcock-in (Restriction: NheI (SpeI for backbone vector) and HindIII)
FS1R-up2	cgatAAGCTTtgtagtcttgcctggttcttggtca
FS1R-down1	gtgCTCGAGcaaactgatcaatgccatcaccagat	PCR product: right flanking sequence for FS1R-kcock-in (Restriction: XhoI and ApaI)
FS1R-down2	tcgtcGGGCCCctggcatacgttatcggagaggct
FS1R-CRISPR1	ttcgtcacaaaaagctaatcctta	Annealing product: FS1R-targeting gRNA sequence (oligo annealing)
FS1R-CRISPR2	aaactaaggattagctttttgtga
FS1R-verif1	accctttttggtctcataagtgccgccttt	Verification of FS1R-HPH insertion
FS1R-verif2	cagcaagtttcgtgcgcttcatctggtttt
FS1Rd418-up1	cccACTAGTctggcgtctattctgtagcgcaatcc	PCR product: left flanking sequence for FS1Rd418-kcock-in (Restriction: SpeI and HindIII)
FS1Rd418-up2	tccAAGCTTgtaaatcgccacccctgcggagaatc
FS1Rd418-down1	tctCTCGAGaaaagaaatgacactctaggcgtgcg	PCR product: right flanking sequence for FS1Rd418-kcock-in (Restriction: XhoI and KpnI)
FS1Rd418-down2	ggaGGTACCcgtgtcgcgggtagatggct
FS1Rd418-CRISPR1	acagaaacatcctacacata	Annealing product: FS1Rd418-targeting gRNA sequence (oligo annealing)
FS1Rd418-CRISPR2	aaactatgtgtaggatgtttctgt
FS1Rd418-verif1	cacgcaaaagaaacttcccactaagcttgctgatc	Verification of FS1Rd418-BAR insertion
FS1Rd418-verif2	cgagaccaaatatgtgcactttgtgctcaacca
FS1Rd887-up1	gtaACTAGTttgagaagccgccatcgggtg	PCR product: left flanking sequence for FS1Rd887-kcock-in (Restriction: SpeI and SalI)
FS1Rd887-up2	ttcGTCGACatccagggccccagttgttaaggctt
FS1Rd887-down1	gggcacctattcagaattcgagtttagtttccatc	PCR product: right flanking sequence for FS1Rd887-kcock-in (Restriction: SphI and KpnI)
FS1Rd887-down2	cctGGTACCtggacaacaacaacgtctacgtgcgg
FS1Rd887-CRISPR1	ttcggcgccggacacgtcactatt	Annealing product: FS1Rd887-targeting gRNA sequence (oligo annealing)
FS1Rd887-CRISPR2	aaacaatagtgacgtgtccggcgc
FS1Rd887-verif1	cccgtaggcctacagtggaaaggtacccgaattta	Verification of FS1Rd887-HPH insertion
FS1Rd887-verif2	ggactttgacaaggacgggtgctacaacac
FS1Lu887-seq1	cgacggttttaccggccattttggtatggaaatat	For genotyping by sequencing 887-kb upstream from FS1L (sequencing were performed with FS1Lu887-seq1)
FS1Lu887-seq2	ctgcctgcccgtgacaattaacgtttatttggttt
00779-seq1	ctgcctgcaaagacaaccttgcccc	For genotyping by sequencing within ORF of MGG_00779 (sequencing were performed with 00779-seq1)
00779-seq2	ccaagggtgccggttcgtggatagagca
00693-seq1	actctcgagctcacgcggcgttatt	For genotyping by sequencing within ORF of MGG_00693 (sequencing were performed with 00693-seq1)
00693-seq2	acggtatcgataagcttgatatggccgattccaccaccacttcg
17398-seq1	aatgaatataccattactctcccag	For genotyping by sequencing within ORF of MGG_17398 (sequencing were performed with 17398-seq1)
17398-seq2	ttcgacaacctctacatatcgtga
FS1Rd887-seq1	tcgcagccgtccgagacccacggcctgagcaacac	For genotyping by sequencing 887-kb downstream from FS1R (sequencing were performed with 00399-seq2)
FS1Rd887-seq2	gtcaaagatgagctcttgcgggtcgatctc
pro1-up1	tacagtagtctggatttttttgggcatcaagcgag	PCR product: left flanking sequence for Pro1-deletion (Restriction: SacI and SpeI)
pro1-up2	gcaACTAGTtgatgagacttctttctacctggagattggg
pro1-down1	cccCTCGAGatgattaattgccctgttgcgctaag	PCR product: right flanking sequence for Pro1-deletion (Restriction: XhoI and ApaI)
pro1-down2	agaattcaagtgcaaggatggtccgcaaaa
pro1-verif1	cgtgtttgactgcagtggtagtgcatacttg	Verification of Pro1-deletion
HPH PR1	ggggcgtcggtttccactatcg	Verification of Pro1-deletion (with pro1-verif1) and -point mutation (with pro1-c1)
pro1-c1	ggtACTAGTgcacctcaaggttgttggccgcaaaa	PCR product: Pro1-complementation cassette (w/ native promoter) (Restriction: SpeI)
pro1-c2	tgtACTAGTcgcgccggtgtggcatagaaacagat
pro1-verif2	caggaaacagctatgaccat	Verification of Pro1-complementation (annealing to pMK-dGFP outside the Pro1-complementation casssette)
pro1-verif3	aaatgctccttcaatatcatcttctgtcga
pro1-CRISPR1	ttcggtactggcgatgctgtcgcg	Annealing product: Pro1-targeting gRNA sequence (oligo annealing)
pro1-CRISPR2	aaaccgcgacagcatcgccagtac
pro1-pm1	acaACTAGTcgtagctcgcgatggaggtcgtgata	Overlapping extension PCR with pro1-pm1 and pro1-pm4 to fuse two fragments; PCR products using (1) pro1-pm1 and pro1-pm2, and (2) pro1-pm3 and pro1-pm4. PCR using pro1-pm2-Kyu89 and pro1-pm3-Kyu89 generates S16W mutation. Other mutations, harbored in Kyu89-246, P2 and Hoku1, were generated using appropriate gDNA. Fused fragments were inserted into pMK-dGFP with SpeI.
pro1-pm2-CH598	ggcgaggcggtcgcgaggttggcctgaagg
pro1-pm2-Kyu89	ggccaggcggtcgcgaggttggcctgaagg
pro1-pm3-CH598	cgcgaccgcctcgccagtaccaaaaatggctgtcg
pro1-pm3-Kyu89	cgcgaccgcctggccagtaccaaaaatggctgtcg
pro1-pm4	ctgACTAGTttatacgagaaggtaatcccagccct
pro1-qPCR1	atgtcaacaatatcccccaaccttcaggcc	RT-qPCR targeting Pro1 exon
pro1-qPCR2	gtgcatctggctctttttgttggaagtgcc
ste7-qPCR1	aatcccatatctagtctcgatgtccccacg	RT-qPCR targeting Mek1/Ste7 exon
ste7-qPCR2	accggtttcacatttggagatggagggata
mak1-qPCR1	atgtcggatctccagggccgcaagatattc	RT-qPCR targeting Mak1 exon
mak1-qPCR2	ggcaacaccctcggacgtctggttattaac
fso1-qPCR1	atggagccaaatagatcaaggggcttttcggatga	RT-qPCR targeting Pro40/Fso1 exon
fso1-qPCR2	ctccgggggtcgcgggtacttgaaa
mak2-qPCR1	aagatctcattcaacgtaagcgagcaatacgacat	RT-qPCR targeting Mak2 exon
mak2-qPCR2	gcagaacatagaatgatcgaacggggtgat
ham5-qPCR1	gcgacagcatccatgttcctgtatgcgcaa	RT-qPCR targeting Ham-5 exon
ham5-qPCR2	gccacctcgtcacctgacatgagatcccaaactat
esdc-qPCR1	atgtcgactcaactgtctttctctctccgt	RT-qPCR targeting EsdC exon
esdc-qPCR2	cagacttggacgaggtcttgtccttggaaa
nox1-qPCR1	atgtcggtcggagagttcttggctaagcag	RT-qPCR targeting Nox1 exon
nox1-qPCR2	cgtaagagtgttcagaccagccaggcg
ham6-qPCR1	atgggaagacttatcaagaaccactgggcg	RT-qPCR targeting Pro41/Ham-6 exon
ham6-qPCR2	ctagtaggatgttgaccgtctgtagcacgg
nox2-qPCR1	atgtctggatacggctacggaggaggagga	RT-qPCR targeting Nox2 exon
nox2-qPCR2	cgtaagttccttctgcctctcttgtgtcatctctc
pls1-qPCR1	atggcgaacaagattctcgtggcgtacatc	RT-qPCR targeting Pls1 exon
pls1-qPCR2	gtataacaaattccgagcggcctggttgcc
ham7-qPCR1	atgctgccatcaacaatactcgtgctcgcc	RT-qPCR targeting Ham-7 exon
ham7-qPCR2	atccattgcattccataggggtaggtctcgttggt
ham8-qPCR1	ctcgacgtcgacatcgtcctcgctcaagaa	RT-qPCR targeting Ham-8 exon
ham8-qPCR2	acggactccctgttgctcgaagattcgttgatata
ham9-qPCR1	agaagcctcatcttcacgaggccttcttta	RT-qPCR targeting Ham-9 exon
ham9-qPCR2	caatctaggtgagttatcaccattctcaacatcgc
bTB-qPCR1	GCGCTGTCACCGTTCCCGAGTTG	RT-qPCR targeting b-tubulin exon
bTB-qPCR2	CGTTGCGCATCTGGTCCTCGACCTC
